# Supplementary material for: Integrative taxonomy of New Caledonian beetles: species delimitation and definition of the Uloma isoceroides species group (Coleoptera, Tenebrionidae, Ulomini), with the description of four new species
Source: Zookeys. 2014 Jun 12;(415):133–67. doi: 10.3897/zookeys.415.6623 (PMC4089822; doi:10.3897/zookeys.415.6623)
Supplement: XML Treatment for Uloma caledonica [file zookeys.415.6623-treatment1.xml]

<!DOCTYPE tp:taxon-treatment
  PUBLIC "-//TaxonX//DTD Taxonomic Treatment Publishing DTD v0 20100105//EN" "tax-treatment-NSO.dtd">
<tp:taxon-treatment xmlns:tp="http://www.plazi.org/taxpub"><tp:treatment-meta><mixed-citation publication-type="journal"><person-group><name><surname>Soldati</surname><given-names>Laurent</given-names></name><name><surname>Kergoat</surname><given-names>Gael J.</given-names></name><name><surname>Clamens</surname><given-names>Anne-Laure</given-names></name><name><surname>Jourdan</surname><given-names>Hervé</given-names></name><name><surname>Jabbour-Zahab</surname><given-names>Roula</given-names></name><name><surname>Condamine</surname><given-names>Fabien L.</given-names></name></person-group><article-title>Integrative taxonomy of New Caledonian beetles: species delimitation and definition of the <italic>Uloma isoceroides</italic> species group (Coleoptera, Tenebrionidae, Ulomini), with the description of four new species</article-title><source>Zookeys</source><day>12</day><month>6</month><year>2014</year><volume>2014</volume><issue>415</issue><fpage>133</fpage><lpage>167</lpage><pub-id pub-id-type="doi">10.3897/zookeys.415.6623</pub-id></mixed-citation></tp:treatment-meta><tp:nomenclature><tp:taxon-name>
                        <tp:taxon-name-part taxon-name-part-type="genus">Uloma</tp:taxon-name-part>
                        <tp:taxon-name-part taxon-name-part-type="species">caledonica</tp:taxon-name-part>
                        <object-id xmlns:xlink="http://www.w3.org/1999/xlink" xlink:type="simple">http://species-id.net/wiki/Uloma_caledonica</object-id>
                    </tp:taxon-name><tp:taxon-authority>Kaszab, 1982</tp:taxon-authority><xref ref-type="fig" rid="F2">Figs 2A</xref><xref ref-type="fig" rid="F3">, 3A–B</xref><tp:nomenclature-citation-list><tp:nomenclature-citation><tp:taxon-name>Uloma caledonica</tp:taxon-name><comment> Kaszab, Folia Entomologica Hungarica 18: 87.</comment></tp:nomenclature-citation></tp:nomenclature-citation-list></tp:nomenclature><tp:treatment-sec sec-type="Type locality"><title>Type locality.</title><p>Saint Louis, Forêt de Thi.</p></tp:treatment-sec><tp:treatment-sec sec-type="Type specimens"><title>Type specimens.</title><p>Holotype male (BPBM). Paratypes: 11 males and 10 females (BPBM), two males and one female (USNM), three males (IRSNB), none examined; one male, original label: “Nouvelle-Calédonie, 1893, Coll. Ed. Fleutiaux” (MNHN); one male, original label: “Nouvelle-Calédonie” (Hnhm), both examined.</p></tp:treatment-sec><tp:treatment-sec sec-type="Diagnosis"><title>Diagnosis.</title><p><italic><tp:taxon-name>Uloma caledonica</tp:taxon-name></italic> is one of the four species of the group in which the mentum of the male is completely glabrous and flat. It differs from these three species (<italic><tp:taxon-name>Uloma jourdani</tp:taxon-name></italic>, <italic><tp:taxon-name>Uloma isoceroides</tp:taxon-name></italic> and <italic><tp:taxon-name>Uloma kergoati</tp:taxon-name></italic>) by the longer metaventrite (between meso- and metacoxae approximately as long as a mesocoxa), the humeri slightly developed, the elytral striae of punctures strongly marked and developed to apex, and the pronotal punctation barely visible. The shape of the aedeagus is also unique among the New Caledonian <italic><tp:taxon-name>Uloma</tp:taxon-name></italic> species, with the parameres bottleneck-shaped and triangularly notched at the apex.</p><fig id="F2" position="float" orientation="portrait"><label>Figure 2.</label><caption><p>Habitus (dorsal view): <bold>A</bold> <italic><tp:taxon-name>Uloma caledonica</tp:taxon-name></italic> <bold>B</bold> <italic><tp:taxon-name>Uloma isoceroides</tp:taxon-name></italic> <bold>C</bold> <italic><tp:taxon-name>Uloma monteithi</tp:taxon-name></italic> <bold>D</bold> <italic><tp:taxon-name>Uloma opacipennis</tp:taxon-name></italic> <bold>E</bold> <italic><tp:taxon-name>Uloma paniei</tp:taxon-name></italic> <bold>F</bold> <italic><tp:taxon-name>Uloma robusta</tp:taxon-name></italic>. Scale bar: 5 mm.</p></caption><graphic xmlns:xlink="http://www.w3.org/1999/xlink" xlink:href="zookeys-415-133-g002.jpg" position="float" orientation="portrait" xlink:type="simple"/></fig></tp:treatment-sec><tp:treatment-sec sec-type="Distribution"><title>Distribution.</title><p><xref ref-type="bibr" rid="B29">Kaszab (1982</xref>: 87) cited this species from the following localities:</p><p>Saint-Louis (Forêt de Thi), Rivière Bleue (Yaté), La Couèle-Yaté Rd., Mt Koghi, Nouméa, Île des Pins. “Neukaledonien (Grande Terre SO, Île des Pins)”.</p></tp:treatment-sec><tp:treatment-sec sec-type="Additional localities"><title>Additional localities.</title><p>Mont Do (<named-content xmlns:xlink="http://www.w3.org/1999/xlink" content-type="dwc:verbatimCoordinates" xlink:type="simple">21°45.63'S, 166°00.15'E</named-content>, ca 940 m) 6.III.2008, L. Soldati, G.J. Kergoat &amp; H. Jourdan rec. (CBGP); Parc Provincial de la Rivière Bleue, Refuge des Ornithologues (<named-content xmlns:xlink="http://www.w3.org/1999/xlink" content-type="dwc:verbatimCoordinates" xlink:type="simple">22°08.04'E, 166°39.19'S</named-content>, ca 190 m) 4.XI.2008, L. Soldati, G.J. Kergoat, F.L. Condamine &amp; H. Jourdan rec. (CBGP).</p></tp:treatment-sec><tp:treatment-sec><!--Section generated to contain objects referenced in tp:taxon-treatment.--><fig id="F3" position="float" orientation="portrait"><label>Figure 3.</label><caption><p>Aedeagus (tergal face and lateral view): <bold>A–B</bold> <italic><tp:taxon-name>Uloma caledonica</tp:taxon-name></italic> <bold>C–D</bold> <italic><tp:taxon-name>Uloma clamensae</tp:taxon-name></italic> <bold>E–F</bold> <italic><tp:taxon-name>Uloma condaminei</tp:taxon-name></italic> <bold>G–H</bold> <italic><tp:taxon-name>Uloma isoceroides</tp:taxon-name></italic> <bold>I–J</bold> <italic><tp:taxon-name>Uloma jourdani</tp:taxon-name></italic> <bold>K–L</bold> <italic><tp:taxon-name>Uloma kergoati</tp:taxon-name></italic> <bold>M–N</bold> <italic><tp:taxon-name>Uloma monteithi</tp:taxon-name></italic> <bold>O–P</bold> <italic><tp:taxon-name>Uloma opacipennis</tp:taxon-name></italic> <bold>Q–R</bold> <italic><tp:taxon-name>Uloma robusta</tp:taxon-name></italic>.</p></caption><graphic xmlns:xlink="http://www.w3.org/1999/xlink" xlink:href="zookeys-415-133-g003.jpg" position="float" orientation="portrait" xlink:type="simple"/></fig></tp:treatment-sec><ref-list><ref id="B29"><mixed-citation xmlns:xlink="http://www.w3.org/1999/xlink" xlink:type="simple"><person-group><name name-style="western"><surname>Kaszab</surname><given-names>Z</given-names></name></person-group> (<year>1982</year>) <article-title>Die Tenebrioniden Neukaledoniens und der Loyauté-Inseln (Coleoptera).</article-title><source>Folia Entomologica Hungarica</source><volume>28</volume>: <fpage>1</fpage>–<lpage>294</lpage>.</mixed-citation></ref></ref-list></tp:taxon-treatment>
