# Supplementary material for: Integrative taxonomy of New Caledonian beetles: species delimitation and definition of the Uloma isoceroides species group (Coleoptera, Tenebrionidae, Ulomini), with the description of four new species
Source: Zookeys. 2014 Jun 12;(415):133–67. doi: 10.3897/zookeys.415.6623 (PMC4089822; doi:10.3897/zookeys.415.6623)
Supplement: XML Treatment for Uloma isoceroides [file zookeys.415.6623-treatment4.xml]

<!DOCTYPE tp:taxon-treatment
  PUBLIC "-//TaxonX//DTD Taxonomic Treatment Publishing DTD v0 20100105//EN" "tax-treatment-NSO.dtd">
<tp:taxon-treatment xmlns:tp="http://www.plazi.org/taxpub"><tp:treatment-meta><mixed-citation publication-type="journal"><person-group><name><surname>Soldati</surname><given-names>Laurent</given-names></name><name><surname>Kergoat</surname><given-names>Gael J.</given-names></name><name><surname>Clamens</surname><given-names>Anne-Laure</given-names></name><name><surname>Jourdan</surname><given-names>Hervé</given-names></name><name><surname>Jabbour-Zahab</surname><given-names>Roula</given-names></name><name><surname>Condamine</surname><given-names>Fabien L.</given-names></name></person-group><article-title>Integrative taxonomy of New Caledonian beetles: species delimitation and definition of the <italic>Uloma isoceroides</italic> species group (Coleoptera, Tenebrionidae, Ulomini), with the description of four new species</article-title><source>Zookeys</source><day>12</day><month>6</month><year>2014</year><volume>2014</volume><issue>415</issue><fpage>133</fpage><lpage>167</lpage><pub-id pub-id-type="doi">10.3897/zookeys.415.6623</pub-id></mixed-citation></tp:treatment-meta><tp:nomenclature><tp:taxon-name>
                        <tp:taxon-name-part taxon-name-part-type="genus">Uloma</tp:taxon-name-part>
                        <tp:taxon-name-part taxon-name-part-type="species">isoceroides</tp:taxon-name-part>
                        <object-id xmlns:xlink="http://www.w3.org/1999/xlink" xlink:type="simple">http://species-id.net/wiki/Uloma_isoceroides</object-id>
                    </tp:taxon-name><tp:taxon-authority>(Fauvel, 1904)</tp:taxon-authority><xref ref-type="fig" rid="F2">Figs 2B</xref><xref ref-type="fig" rid="F3">, 3G–H</xref><tp:nomenclature-citation-list><tp:nomenclature-citation><tp:taxon-name>Melasia isoceroides</tp:taxon-name><comment> Fauvel, Revue d’Entomologie 23: 180, 182.</comment></tp:nomenclature-citation><tp:nomenclature-citation><tp:taxon-name>Uloma isoceroides</tp:taxon-name><comment> Fauvel, Gebien H. 1911, <tp:taxon-name>Tenebrionidae</tp:taxon-name> III. In: Schenkling S (Ed) <italic>Coleopterorum Catalogus</italic>. Vol. 18: 402.</comment></tp:nomenclature-citation></tp:nomenclature-citation-list></tp:nomenclature><tp:treatment-sec sec-type="Type locality"><title>Type locality.</title><p>Baie du Prony, Mont Mou, Ourail, Kanala.</p></tp:treatment-sec><tp:treatment-sec sec-type="Type specimens"><title>Type specimens.</title><p>Lectotype male and paralectotypes (designated by <xref ref-type="bibr" rid="B29">Kaszab 1982</xref>) males and females of <italic><tp:taxon-name>Melasia isoceroides</tp:taxon-name></italic> Fauvel (IRSNB), none examined.</p></tp:treatment-sec><tp:treatment-sec sec-type="Diagnosis"><title>Diagnosis.</title><p><italic><tp:taxon-name>Uloma isoceroides</tp:taxon-name></italic> is one of the four species of the group in which the mentum of the male is completely glabrous and flat. It can be separated from <italic><tp:taxon-name>Uloma caledonica</tp:taxon-name></italic> by the shorter metaventrite, (between meso- and metacoxae hardly longer than half of the length of a mesocoxa) and the humeri not developed. It differs from <italic><tp:taxon-name>Uloma jourdani</tp:taxon-name></italic> by the outer margin of terminal ventrite (anal sternite) regularly arcuate, without lateral sinuosities, the mentum as long as broad or longer, not cordate. Moreover, all the male antenomeres are shining and the aedeagus is different. It differs also from <italic><tp:taxon-name>Uloma kergoati</tp:taxon-name></italic> by the elytral striae of punctures normally marked and developed to the apex, the pronotum quite densely and sharp punctate, and the different aedeagus. Its size is also smaller in average (7.0-8.8 mm). Aedeagus (<xref ref-type="fig" rid="F3">Fig. 3G, H</xref>) similar to the one of <italic><tp:taxon-name>Uloma caledonica</tp:taxon-name></italic> (with the parameres bottleneck-shaped) but truncate (not notched) at the apex.</p></tp:treatment-sec><tp:treatment-sec sec-type="Distribution"><title>Distribution.</title><p><xref ref-type="bibr" rid="B29">Kaszab (1982</xref>: 86) cited this species from the following localities: Baie du Prony, Mt Mou, Ourail, Mt Rembai, Mt Do, Kanala [Canala], Plaine des Lacs, Pic du Pin, Rivière Bleue, Mt Koghi, Nouméa. “Neukaledonien (Grande Terre, Zentral Massiv und SW”.</p></tp:treatment-sec><tp:treatment-sec sec-type="Additional localities"><title>Additional localities.</title><p>Monts Koghis (<named-content xmlns:xlink="http://www.w3.org/1999/xlink" content-type="dwc:verbatimCoordinates" xlink:type="simple">22°10.63'S, 166°30.49'E</named-content>, ca 460 m) 4.III.2008, L. Soldati, G.J. Kergoat &amp; H. Jourdan rec. (CBGP); Réserve Botanique de Bois du Sud (<named-content xmlns:xlink="http://www.w3.org/1999/xlink" content-type="dwc:verbatimCoordinates" xlink:type="simple">22°10.41'S, 166°45.83'E</named-content>, ca 210 m) 8.III.2008, L. Soldati, G.J. Kergoat &amp; H. Jourdan rec. (CBGP); Plateau de Dogny (<named-content xmlns:xlink="http://www.w3.org/1999/xlink" content-type="dwc:verbatimCoordinates" xlink:type="simple">21°37.03'S, 165°53.05'E</named-content>, ca 920 m) 29.X.2008, L. Soldati, G.J. Kergoat &amp; F.L. Condamine rec. (CBGP); Massif forestier de la Tchamba (<named-content xmlns:xlink="http://www.w3.org/1999/xlink" content-type="dwc:verbatimCoordinates" xlink:type="simple">21°00.71'S, 165°15.58'E</named-content>, ca 200 m) 8.IV.2009, L. Soldati, G.J. Kergoat, H. Jourdan &amp; F.L. Condamine rec. (CBGP).</p></tp:treatment-sec><tp:treatment-sec sec-type="Discussion"><title>Discussion:</title><p>As underlined by the results of the PTP molecular species delimitation analyses, there is potentially some level of cryptic diversity for this species. One putative species corresponds to the material collected in the Plateau de Dogny, whereas the other putative species corresponds to material collected in the Tchamba forest mountain range. Further studies based on a larger sampling from additional localities should clarify this finding and possibly discern one or more cryptic species.</p><!--PageBreak--></tp:treatment-sec><tp:treatment-sec><!--Section generated to contain objects referenced in tp:taxon-treatment.--><fig id="F2" position="float" orientation="portrait"><label>Figure 2.</label><caption><p>Habitus (dorsal view): <bold>A</bold> <italic><tp:taxon-name>Uloma caledonica</tp:taxon-name></italic> <bold>B</bold> <italic><tp:taxon-name>Uloma isoceroides</tp:taxon-name></italic> <bold>C</bold> <italic><tp:taxon-name>Uloma monteithi</tp:taxon-name></italic> <bold>D</bold> <italic><tp:taxon-name>Uloma opacipennis</tp:taxon-name></italic> <bold>E</bold> <italic><tp:taxon-name>Uloma paniei</tp:taxon-name></italic> <bold>F</bold> <italic><tp:taxon-name>Uloma robusta</tp:taxon-name></italic>. Scale bar: 5 mm.</p></caption><graphic xmlns:xlink="http://www.w3.org/1999/xlink" xlink:href="zookeys-415-133-g002.jpg" position="float" orientation="portrait" xlink:type="simple"/></fig><fig id="F3" position="float" orientation="portrait"><label>Figure 3.</label><caption><p>Aedeagus (tergal face and lateral view): <bold>A–B</bold> <italic><tp:taxon-name>Uloma caledonica</tp:taxon-name></italic> <bold>C–D</bold> <italic><tp:taxon-name>Uloma clamensae</tp:taxon-name></italic> <bold>E–F</bold> <italic><tp:taxon-name>Uloma condaminei</tp:taxon-name></italic> <bold>G–H</bold> <italic><tp:taxon-name>Uloma isoceroides</tp:taxon-name></italic> <bold>I–J</bold> <italic><tp:taxon-name>Uloma jourdani</tp:taxon-name></italic> <bold>K–L</bold> <italic><tp:taxon-name>Uloma kergoati</tp:taxon-name></italic> <bold>M–N</bold> <italic><tp:taxon-name>Uloma monteithi</tp:taxon-name></italic> <bold>O–P</bold> <italic><tp:taxon-name>Uloma opacipennis</tp:taxon-name></italic> <bold>Q–R</bold> <italic><tp:taxon-name>Uloma robusta</tp:taxon-name></italic>.</p></caption><graphic xmlns:xlink="http://www.w3.org/1999/xlink" xlink:href="zookeys-415-133-g003.jpg" position="float" orientation="portrait" xlink:type="simple"/></fig></tp:treatment-sec><ref-list><ref id="B29"><mixed-citation xmlns:xlink="http://www.w3.org/1999/xlink" xlink:type="simple"><person-group><name name-style="western"><surname>Kaszab</surname><given-names>Z</given-names></name></person-group> (<year>1982</year>) <article-title>Die Tenebrioniden Neukaledoniens und der Loyauté-Inseln (Coleoptera).</article-title><source>Folia Entomologica Hungarica</source><volume>28</volume>: <fpage>1</fpage>–<lpage>294</lpage>.</mixed-citation></ref></ref-list></tp:taxon-treatment>
