# Supplementary material for: Integrative taxonomy of New Caledonian beetles: species delimitation and definition of the Uloma isoceroides species group (Coleoptera, Tenebrionidae, Ulomini), with the description of four new species
Source: Zookeys. 2014 Jun 12;(415):133–67. doi: 10.3897/zookeys.415.6623 (PMC4089822; doi:10.3897/zookeys.415.6623)
Supplement: XML Treatment for Uloma monteithi [file zookeys.415.6623-treatment7.xml]

<!DOCTYPE tp:taxon-treatment
  PUBLIC "-//TaxonX//DTD Taxonomic Treatment Publishing DTD v0 20100105//EN" "tax-treatment-NSO.dtd">
<tp:taxon-treatment xmlns:tp="http://www.plazi.org/taxpub"><tp:treatment-meta><mixed-citation publication-type="journal"><person-group><name><surname>Soldati</surname><given-names>Laurent</given-names></name><name><surname>Kergoat</surname><given-names>Gael J.</given-names></name><name><surname>Clamens</surname><given-names>Anne-Laure</given-names></name><name><surname>Jourdan</surname><given-names>Hervé</given-names></name><name><surname>Jabbour-Zahab</surname><given-names>Roula</given-names></name><name><surname>Condamine</surname><given-names>Fabien L.</given-names></name></person-group><article-title>Integrative taxonomy of New Caledonian beetles: species delimitation and definition of the <italic>Uloma isoceroides</italic> species group (Coleoptera, Tenebrionidae, Ulomini), with the description of four new species</article-title><source>Zookeys</source><day>12</day><month>6</month><year>2014</year><volume>2014</volume><issue>415</issue><fpage>133</fpage><lpage>167</lpage><pub-id pub-id-type="doi">10.3897/zookeys.415.6623</pub-id></mixed-citation></tp:treatment-meta><tp:nomenclature><tp:taxon-name>
                        <tp:taxon-name-part taxon-name-part-type="genus">Uloma</tp:taxon-name-part>
                        <tp:taxon-name-part taxon-name-part-type="species">monteithi</tp:taxon-name-part>
                        <object-id xmlns:xlink="http://www.w3.org/1999/xlink" xlink:type="simple">http://species-id.net/wiki/Uloma_monteithi</object-id>
                    </tp:taxon-name><tp:taxon-authority>Kaszab, 1986</tp:taxon-authority><xref ref-type="fig" rid="F2">Figs 2C</xref><xref ref-type="fig" rid="F3">, 3M–N</xref><tp:nomenclature-citation-list><tp:nomenclature-citation><tp:taxon-name>Uloma monteithi</tp:taxon-name><comment> Kaszab, Annales Historico-Naturales Musei Nationalis Hungarici, 78: 160.</comment></tp:nomenclature-citation></tp:nomenclature-citation-list></tp:nomenclature><tp:treatment-sec sec-type="Type locality"><title>Type locality.</title><p>Aoupinié, 20 km NE Poya.</p></tp:treatment-sec><tp:treatment-sec sec-type="Type specimens"><title>Type specimens.</title><p>Holotype male. Original label: “NEW CALEDONIA, Aoupinié, 20 km NE Poya, 650 m, 18–19 May 1984, G. Monteith &amp; D. Cook / Queensland Museum, Brisbane, Reg. N°T.10111 / Holotypus 1986 ♂ <italic><tp:taxon-name>Uloma monteithi</tp:taxon-name></italic> Kaszab” (QM); Paratypes (same data as Holotype): one female (QM) and one male (Hnhm), all examined.</p></tp:treatment-sec><tp:treatment-sec sec-type="Diagnosis"><title>Diagnosis.</title><p>Among the <italic><tp:taxon-name>Uloma isoceroides</tp:taxon-name></italic> species group, <italic><tp:taxon-name>Uloma monteithi</tp:taxon-name></italic> can easily be distinguished by the mentum which is concave along the longitudinal axis (flat in all the other species of this group), shining, unpunctured. Male anterior tibiae strongly notched at base up to nearly half of the length of the inner face, then they extend straight to the apex. Pronotum upper surface finely punctate, sparser on the disc and denser on the sides. Elytra sharply striate-punctate, distinctly shallower at the apex. Elytral intervals quite flat, covered with extremely fine punctures, the background smooth and shining. Humeri not developed, metaventrite short like in <italic>isoceroides</italic>, wings reduced, flightless. Aedeagus (<xref ref-type="fig" rid="F3">Fig. 3M–N</xref>). Length: 8.2-9.0 mm.</p></tp:treatment-sec><tp:treatment-sec sec-type="Distribution"><title>Distribution.</title><p>So far, only known from the type locality.</p></tp:treatment-sec><tp:treatment-sec><!--Section generated to contain objects referenced in tp:taxon-treatment.--><fig id="F2" position="float" orientation="portrait"><label>Figure 2.</label><caption><p>Habitus (dorsal view): <bold>A</bold> <italic><tp:taxon-name>Uloma caledonica</tp:taxon-name></italic> <bold>B</bold> <italic><tp:taxon-name>Uloma isoceroides</tp:taxon-name></italic> <bold>C</bold> <italic><tp:taxon-name>Uloma monteithi</tp:taxon-name></italic> <bold>D</bold> <italic><tp:taxon-name>Uloma opacipennis</tp:taxon-name></italic> <bold>E</bold> <italic><tp:taxon-name>Uloma paniei</tp:taxon-name></italic> <bold>F</bold> <italic><tp:taxon-name>Uloma robusta</tp:taxon-name></italic>. Scale bar: 5 mm.</p></caption><graphic xmlns:xlink="http://www.w3.org/1999/xlink" xlink:href="zookeys-415-133-g002.jpg" position="float" orientation="portrait" xlink:type="simple"/></fig><fig id="F3" position="float" orientation="portrait"><label>Figure 3.</label><caption><p>Aedeagus (tergal face and lateral view): <bold>A–B</bold> <italic><tp:taxon-name>Uloma caledonica</tp:taxon-name></italic> <bold>C–D</bold> <italic><tp:taxon-name>Uloma clamensae</tp:taxon-name></italic> <bold>E–F</bold> <italic><tp:taxon-name>Uloma condaminei</tp:taxon-name></italic> <bold>G–H</bold> <italic><tp:taxon-name>Uloma isoceroides</tp:taxon-name></italic> <bold>I–J</bold> <italic><tp:taxon-name>Uloma jourdani</tp:taxon-name></italic> <bold>K–L</bold> <italic><tp:taxon-name>Uloma kergoati</tp:taxon-name></italic> <bold>M–N</bold> <italic><tp:taxon-name>Uloma monteithi</tp:taxon-name></italic> <bold>O–P</bold> <italic><tp:taxon-name>Uloma opacipennis</tp:taxon-name></italic> <bold>Q–R</bold> <italic><tp:taxon-name>Uloma robusta</tp:taxon-name></italic>.</p></caption><graphic xmlns:xlink="http://www.w3.org/1999/xlink" xlink:href="zookeys-415-133-g003.jpg" position="float" orientation="portrait" xlink:type="simple"/></fig></tp:treatment-sec></tp:taxon-treatment>
