# Supplementary material for: Integrative taxonomy of New Caledonian beetles: species delimitation and definition of the Uloma isoceroides species group (Coleoptera, Tenebrionidae, Ulomini), with the description of four new species
Source: Zookeys. 2014 Jun 12;(415):133–67. doi: 10.3897/zookeys.415.6623 (PMC4089822; doi:10.3897/zookeys.415.6623)
Supplement: XML Treatment for Uloma opacipennis [file zookeys.415.6623-treatment8.xml]

<!DOCTYPE tp:taxon-treatment
  PUBLIC "-//TaxonX//DTD Taxonomic Treatment Publishing DTD v0 20100105//EN" "tax-treatment-NSO.dtd">
<tp:taxon-treatment xmlns:tp="http://www.plazi.org/taxpub"><tp:treatment-meta><mixed-citation publication-type="journal"><person-group><name><surname>Soldati</surname><given-names>Laurent</given-names></name><name><surname>Kergoat</surname><given-names>Gael J.</given-names></name><name><surname>Clamens</surname><given-names>Anne-Laure</given-names></name><name><surname>Jourdan</surname><given-names>Hervé</given-names></name><name><surname>Jabbour-Zahab</surname><given-names>Roula</given-names></name><name><surname>Condamine</surname><given-names>Fabien L.</given-names></name></person-group><article-title>Integrative taxonomy of New Caledonian beetles: species delimitation and definition of the <italic>Uloma isoceroides</italic> species group (Coleoptera, Tenebrionidae, Ulomini), with the description of four new species</article-title><source>Zookeys</source><day>12</day><month>6</month><year>2014</year><volume>2014</volume><issue>415</issue><fpage>133</fpage><lpage>167</lpage><pub-id pub-id-type="doi">10.3897/zookeys.415.6623</pub-id></mixed-citation></tp:treatment-meta><tp:nomenclature><tp:taxon-name>
                        <tp:taxon-name-part taxon-name-part-type="genus">Uloma</tp:taxon-name-part>
                        <tp:taxon-name-part taxon-name-part-type="species">opacipennis</tp:taxon-name-part>
                        <object-id xmlns:xlink="http://www.w3.org/1999/xlink" xlink:type="simple">http://species-id.net/wiki/Uloma_opacipennis</object-id>
                    </tp:taxon-name><tp:taxon-authority>(Fauvel, 1904)</tp:taxon-authority><xref ref-type="fig" rid="F2">Figs 2D</xref><xref ref-type="fig" rid="F3">, 3O–P</xref><tp:nomenclature-citation-list><tp:nomenclature-citation><tp:taxon-name>Melasia opacipennis</tp:taxon-name><comment> Fauvel, Revue d’Entomologie 23: 180, 182.</comment></tp:nomenclature-citation><tp:nomenclature-citation><tp:taxon-name>Uloma opacipennis</tp:taxon-name><comment> Fauvel, Gebien H. 1911, <tp:taxon-name>Tenebrionidae</tp:taxon-name> III. In: Schenkling S (Ed) <italic>Coleopterorum Catalogus</italic>. Vol.18: 403.</comment></tp:nomenclature-citation></tp:nomenclature-citation-list></tp:nomenclature><tp:treatment-sec sec-type="Type locality"><title>Type locality.</title><p>Baie du Prony, Nouméa.</p></tp:treatment-sec><tp:treatment-sec sec-type="Type specimens"><title>Type specimens.</title><p>Lectotype male of <italic><tp:taxon-name>Melasia opacipennis</tp:taxon-name></italic> Fauvel (IRSNB); Paralectotypes: two females of <italic><tp:taxon-name>Melasia opacipennis</tp:taxon-name></italic> Fauvel (IRSNB), none examined. Lectotype and Paralectotypes designated by <xref ref-type="bibr" rid="B29">Kaszab (1982)</xref>.</p></tp:treatment-sec><tp:treatment-sec sec-type="Diagnosis"><title>Diagnosis.</title><!--PageBreak--><p><italic><tp:taxon-name>Uloma opacipennis</tp:taxon-name></italic> can be distinguished morphologically from all other New Caledonian species by the structure of its elytra, the integument of which is dull and shagreened, by the presence of a tooth on the underside of the head capsule on the postgenal margin, by the glabrous mentum of the male whose disc is convex between the two lateral subparallel grooves which are long and nearly reach the anterior edge, and by its characteristic aedeagus (<xref ref-type="fig" rid="F3">Fig. 3O, P</xref>). Elytral striae crisp. Striae 1-3 thinner and shallower on the apical declivity. Rows of punctures dense and slightly wider than the striae. Antero-median depression of the pronotum in the male small and rounded. Pronotum finely and sparcely punctate. Male anterior tibiae slightly notched at base on the internal face. Male antennae distinctly expanded from 5<sup>th</sup> antennomere. Average size small: 7.0–7.5 mm long.</p><p><italic><tp:taxon-name>Uloma opacipennis</tp:taxon-name></italic> is morphologically unrelated to the other species of the <italic><tp:taxon-name>Uloma isoceroides</tp:taxon-name></italic> group. That said, molecular phylogenetic analyses indicate that it is a member of the same evolutionary lineage, hence its inclusion in the species group. On a morphological point of view, all the species of the <italic><tp:taxon-name>Uloma isoceroides</tp:taxon-name></italic> group, except <italic><tp:taxon-name>Uloma opacipennis</tp:taxon-name></italic>, share the following characters: Head short and broad. Male with clypeus and frons located in the same plane, not impressed along the clypeofrontal suture, flat, with a shagreened dull surface covered with extremely fine, sparce and barely visible punctation. Metaventrite short, between median and posterior coxae approximately as long as or hardly longer than half of the length of a median coxa. Humeri slightly developed or reduced. Flightless species. On the contrary, in <italic><tp:taxon-name>Uloma opacipennis</tp:taxon-name></italic> the male head is normal, i. e. impressed along the clypeofrontal suture, not flattened and its surface is distinctly punctate. Metaventrite long, between median and posterior coxae longer than a median coxa. Humeri developed. Fully winged.</p></tp:treatment-sec><tp:treatment-sec sec-type="Distribution"><title>Distribution.</title><p><xref ref-type="bibr" rid="B29">Kaszab (1982</xref>: 95) cited this species from the following localities: Mt Panié, 250 m; Houadou (Karovin, Houailou) Riv.; Col d’Amieu, 500 m; Montagne des Sources; Rivière Bleue; Mt Koghi, 450–600 m; Îles Loyauté: Lifou, Wu. “Neukaledonien (Grande Terre von NW bis SO); Loyauté (Lifou)”.</p></tp:treatment-sec><tp:treatment-sec sec-type="Additional localities"><title>Additional localities.</title><p>Mont Koghis (<named-content xmlns:xlink="http://www.w3.org/1999/xlink" content-type="dwc:verbatimCoordinates" xlink:type="simple">22°10.63'S, 166°30.49'E</named-content>, ca 460 m alt.) 4.III.2008, L. Soldati, G.J. Kergoat &amp; H. Jourdan rec. (CBGP); Mts Koghis, ca 400 m, 26 may 1984, G. Monteith &amp; D. Cook (QM); Réserve botanique de Bois du Sud (<named-content xmlns:xlink="http://www.w3.org/1999/xlink" content-type="dwc:verbatimCoordinates" xlink:type="simple">22°10.41'S, 166°45.83'E</named-content>, ca 210 m) 8.III.2008, L. Soldati, G.J. Kergoat &amp; H. Jourdan rec. (CBGP); Parc des Grandes Fougères, Pic Vincent (<named-content xmlns:xlink="http://www.w3.org/1999/xlink" content-type="dwc:verbatimCoordinates" xlink:type="simple">21°36.16'S, 165°46.44'E</named-content>, ca 690 m) 28.III.2008, L. Soldati, G. Kergoat &amp; H. Jourdan rec. (CBGP); Réserve de Yaté Barrage (<named-content xmlns:xlink="http://www.w3.org/1999/xlink" content-type="dwc:verbatimCoordinates" xlink:type="simple">22°09.23'S, 167°53.51'E</named-content>, ca 270 m) 23.X.2009, L. Soldati, G.J. Kergoat, F.L. Condamine &amp; H. Jourdan rec. (CBGP); Roches de Ouaième (<named-content xmlns:xlink="http://www.w3.org/1999/xlink" content-type="dwc:verbatimCoordinates" xlink:type="simple">20°38.28'S, 164°52.01'E</named-content>, ca 700 m) 2.XI.2010, H. Jourdan &amp; C. Mille rec. (CBGP); Massif du Panié, La Guen (<named-content xmlns:xlink="http://www.w3.org/1999/xlink" content-type="dwc:verbatimCoordinates" xlink:type="simple">20°37.50'S, 164°46.83'E</named-content>, ca 590 m) 18-25.XI.2010, H. Jourdan &amp; C. Mille rec. (CBGP); Massif du Panié, La Guen (<named-content xmlns:xlink="http://www.w3.org/1999/xlink" content-type="dwc:verbatimCoordinates" xlink:type="simple">20°37.42'S, 164°46.85'E</named-content>, ca 590 m) 20.XI.2010, H. Jourdan &amp; C. Mille rec. (CBGP); Massif du Panié, Dawenia (<named-content xmlns:xlink="http://www.w3.org/1999/xlink" content-type="dwc:verbatimCoordinates" xlink:type="simple">20°32.26'S, 164°40.90'E</named-content>, ca 630 m) 15.XI.2010, H. Jourdan &amp; C. Mille rec. (CBGP).</p></tp:treatment-sec><tp:treatment-sec><!--Section generated to contain objects referenced in tp:taxon-treatment.--><fig id="F2" position="float" orientation="portrait"><label>Figure 2.</label><caption><p>Habitus (dorsal view): <bold>A</bold> <italic><tp:taxon-name>Uloma caledonica</tp:taxon-name></italic> <bold>B</bold> <italic><tp:taxon-name>Uloma isoceroides</tp:taxon-name></italic> <bold>C</bold> <italic><tp:taxon-name>Uloma monteithi</tp:taxon-name></italic> <bold>D</bold> <italic><tp:taxon-name>Uloma opacipennis</tp:taxon-name></italic> <bold>E</bold> <italic><tp:taxon-name>Uloma paniei</tp:taxon-name></italic> <bold>F</bold> <italic><tp:taxon-name>Uloma robusta</tp:taxon-name></italic>. Scale bar: 5 mm.</p></caption><graphic xmlns:xlink="http://www.w3.org/1999/xlink" xlink:href="zookeys-415-133-g002.jpg" position="float" orientation="portrait" xlink:type="simple"/></fig><fig id="F3" position="float" orientation="portrait"><label>Figure 3.</label><caption><p>Aedeagus (tergal face and lateral view): <bold>A–B</bold> <italic><tp:taxon-name>Uloma caledonica</tp:taxon-name></italic> <bold>C–D</bold> <italic><tp:taxon-name>Uloma clamensae</tp:taxon-name></italic> <bold>E–F</bold> <italic><tp:taxon-name>Uloma condaminei</tp:taxon-name></italic> <bold>G–H</bold> <italic><tp:taxon-name>Uloma isoceroides</tp:taxon-name></italic> <bold>I–J</bold> <italic><tp:taxon-name>Uloma jourdani</tp:taxon-name></italic> <bold>K–L</bold> <italic><tp:taxon-name>Uloma kergoati</tp:taxon-name></italic> <bold>M–N</bold> <italic><tp:taxon-name>Uloma monteithi</tp:taxon-name></italic> <bold>O–P</bold> <italic><tp:taxon-name>Uloma opacipennis</tp:taxon-name></italic> <bold>Q–R</bold> <italic><tp:taxon-name>Uloma robusta</tp:taxon-name></italic>.</p></caption><graphic xmlns:xlink="http://www.w3.org/1999/xlink" xlink:href="zookeys-415-133-g003.jpg" position="float" orientation="portrait" xlink:type="simple"/></fig></tp:treatment-sec><ref-list><ref id="B29"><mixed-citation xmlns:xlink="http://www.w3.org/1999/xlink" xlink:type="simple"><person-group><name name-style="western"><surname>Kaszab</surname><given-names>Z</given-names></name></person-group> (<year>1982</year>) <article-title>Die Tenebrioniden Neukaledoniens und der Loyauté-Inseln (Coleoptera).</article-title><source>Folia Entomologica Hungarica</source><volume>28</volume>: <fpage>1</fpage>–<lpage>294</lpage>.</mixed-citation></ref></ref-list></tp:taxon-treatment>
