# Supplementary material for: Integrative taxonomy of New Caledonian beetles: species delimitation and definition of the Uloma isoceroides species group (Coleoptera, Tenebrionidae, Ulomini), with the description of four new species
Source: Zookeys. 2014 Jun 12;(415):133–67. doi: 10.3897/zookeys.415.6623 (PMC4089822; doi:10.3897/zookeys.415.6623)
Supplement: XML Treatment for Uloma paniei [file zookeys.415.6623-treatment9.xml]

<!DOCTYPE tp:taxon-treatment
  PUBLIC "-//TaxonX//DTD Taxonomic Treatment Publishing DTD v0 20100105//EN" "tax-treatment-NSO.dtd">
<tp:taxon-treatment xmlns:tp="http://www.plazi.org/taxpub"><tp:treatment-meta><mixed-citation publication-type="journal"><person-group><name><surname>Soldati</surname><given-names>Laurent</given-names></name><name><surname>Kergoat</surname><given-names>Gael J.</given-names></name><name><surname>Clamens</surname><given-names>Anne-Laure</given-names></name><name><surname>Jourdan</surname><given-names>Hervé</given-names></name><name><surname>Jabbour-Zahab</surname><given-names>Roula</given-names></name><name><surname>Condamine</surname><given-names>Fabien L.</given-names></name></person-group><article-title>Integrative taxonomy of New Caledonian beetles: species delimitation and definition of the <italic>Uloma isoceroides</italic> species group (Coleoptera, Tenebrionidae, Ulomini), with the description of four new species</article-title><source>Zookeys</source><day>12</day><month>6</month><year>2014</year><volume>2014</volume><issue>415</issue><fpage>133</fpage><lpage>167</lpage><pub-id pub-id-type="doi">10.3897/zookeys.415.6623</pub-id></mixed-citation></tp:treatment-meta><tp:nomenclature><tp:taxon-name>
                        <tp:taxon-name-part taxon-name-part-type="genus">Uloma</tp:taxon-name-part>
                        <tp:taxon-name-part taxon-name-part-type="species">paniei</tp:taxon-name-part>
                        <object-id xmlns:xlink="http://www.w3.org/1999/xlink" xlink:type="simple">http://species-id.net/wiki/Uloma_paniei</object-id>
                    </tp:taxon-name><tp:taxon-authority>Kaszab, 1982</tp:taxon-authority><xref ref-type="fig" rid="F2">Fig. 2E</xref><tp:nomenclature-citation-list><tp:nomenclature-citation><tp:taxon-name>Uloma paniei</tp:taxon-name><comment> Kaszab, Folia Entomologica Hungarica 18: 84.</comment></tp:nomenclature-citation></tp:nomenclature-citation-list></tp:nomenclature><tp:treatment-sec sec-type="Type locality"><title>Type locality.</title><p>Mont Ignambi.</p><!--PageBreak--></tp:treatment-sec><tp:treatment-sec sec-type="Type specimens"><title>Type specimens.</title><p>Holotype male: “Nouvelle-Calédonie, Mt Ignambi, 2100 ft, 7.VIII.1914, leg. P. D. Montague” (BMNH); Paratypes: Mt Panie, 1911, P. D. Montague (one male and one female, BMNH); Ignambi Gipfel, 1300 m, 15.IV.1911, leg. F. Sarasin &amp; J. Roux (one male, MTD); Panie Wald, 500 m, 27.VI.1911, leg. F. Sarasin &amp; J. Roux (one female, MTD); Mt Panier [misspelled], 1200 m, 9.X.1967, leg. J. &amp; M. Sedlacek (two females, BPBM). None examined.</p></tp:treatment-sec><tp:treatment-sec sec-type="Diagnosis"><title>Diagnosis.</title><p>Within the <italic><tp:taxon-name>Uloma isoceroides</tp:taxon-name></italic> species group, <italic><tp:taxon-name>Uloma paniei</tp:taxon-name></italic> and <italic><tp:taxon-name>Uloma robusta</tp:taxon-name></italic> are the only species whose mentum of the male is adorned with two peripheral hair fringes along the sides and the front edge, leaving the disc glabrous. Both species have the male anterior tibiae shortly notched at base, maximum one third of the length of inner face. Size large (10.5-12.2 mm). <italic><tp:taxon-name>Uloma paniei</tp:taxon-name></italic> may be separated from <italic><tp:taxon-name>Uloma robusta</tp:taxon-name></italic> by the male anterior tibiae strongly and deeply notched at base of the inner face (up to one third of the inner side length), the disc of the mentum smooth and shining between the peripheral hair fringes in the males, the elytral surface shining, the striae deeper and expanded to the apex. The male aedeagus is similar in both species. It is unfortunately impossible to identify the females on the basis of morphological characters.</p></tp:treatment-sec><tp:treatment-sec sec-type="Distribution"><title>Distribution.</title><p><xref ref-type="bibr" rid="B29">Kaszab (1982</xref>: 84) cited this species from the following localities: Mt Ignambi, Mt Panié. “Neukaledonien (Grande Terre NW)”.</p></tp:treatment-sec><tp:treatment-sec sec-type="Additional localities"><title>Additional localities.</title><p>Mt Panié, 450–950 m, 14 May 1984, G. Monteith &amp; D. Cook (QM).</p></tp:treatment-sec><tp:treatment-sec><!--Section generated to contain objects referenced in tp:taxon-treatment.--><fig id="F2" position="float" orientation="portrait"><label>Figure 2.</label><caption><p>Habitus (dorsal view): <bold>A</bold> <italic><tp:taxon-name>Uloma caledonica</tp:taxon-name></italic> <bold>B</bold> <italic><tp:taxon-name>Uloma isoceroides</tp:taxon-name></italic> <bold>C</bold> <italic><tp:taxon-name>Uloma monteithi</tp:taxon-name></italic> <bold>D</bold> <italic><tp:taxon-name>Uloma opacipennis</tp:taxon-name></italic> <bold>E</bold> <italic><tp:taxon-name>Uloma paniei</tp:taxon-name></italic> <bold>F</bold> <italic><tp:taxon-name>Uloma robusta</tp:taxon-name></italic>. Scale bar: 5 mm.</p></caption><graphic xmlns:xlink="http://www.w3.org/1999/xlink" xlink:href="zookeys-415-133-g002.jpg" position="float" orientation="portrait" xlink:type="simple"/></fig></tp:treatment-sec><ref-list><ref id="B29"><mixed-citation xmlns:xlink="http://www.w3.org/1999/xlink" xlink:type="simple"><person-group><name name-style="western"><surname>Kaszab</surname><given-names>Z</given-names></name></person-group> (<year>1982</year>) <article-title>Die Tenebrioniden Neukaledoniens und der Loyauté-Inseln (Coleoptera).</article-title><source>Folia Entomologica Hungarica</source><volume>28</volume>: <fpage>1</fpage>–<lpage>294</lpage>.</mixed-citation></ref></ref-list></tp:taxon-treatment>
