# Supplementary material for: Integrative taxonomy of New Caledonian beetles: species delimitation and definition of the Uloma isoceroides species group (Coleoptera, Tenebrionidae, Ulomini), with the description of four new species
Source: Zookeys. 2014 Jun 12;(415):133–67. doi: 10.3897/zookeys.415.6623 (PMC4089822; doi:10.3897/zookeys.415.6623)
Supplement: XML Treatment for Uloma robusta [file zookeys.415.6623-treatment10.xml]

<!DOCTYPE tp:taxon-treatment
  PUBLIC "-//TaxonX//DTD Taxonomic Treatment Publishing DTD v0 20100105//EN" "tax-treatment-NSO.dtd">
<tp:taxon-treatment xmlns:tp="http://www.plazi.org/taxpub"><tp:treatment-meta><mixed-citation publication-type="journal"><person-group><name><surname>Soldati</surname><given-names>Laurent</given-names></name><name><surname>Kergoat</surname><given-names>Gael J.</given-names></name><name><surname>Clamens</surname><given-names>Anne-Laure</given-names></name><name><surname>Jourdan</surname><given-names>Hervé</given-names></name><name><surname>Jabbour-Zahab</surname><given-names>Roula</given-names></name><name><surname>Condamine</surname><given-names>Fabien L.</given-names></name></person-group><article-title>Integrative taxonomy of New Caledonian beetles: species delimitation and definition of the <italic>Uloma isoceroides</italic> species group (Coleoptera, Tenebrionidae, Ulomini), with the description of four new species</article-title><source>Zookeys</source><day>12</day><month>6</month><year>2014</year><volume>2014</volume><issue>415</issue><fpage>133</fpage><lpage>167</lpage><pub-id pub-id-type="doi">10.3897/zookeys.415.6623</pub-id></mixed-citation></tp:treatment-meta><tp:nomenclature><tp:taxon-name>
                        <tp:taxon-name-part taxon-name-part-type="genus">Uloma</tp:taxon-name-part>
                        <tp:taxon-name-part taxon-name-part-type="species">robusta</tp:taxon-name-part>
                        <object-id xmlns:xlink="http://www.w3.org/1999/xlink" xlink:type="simple">http://species-id.net/wiki/Uloma_robusta</object-id>
                    </tp:taxon-name><tp:taxon-authority>Kaszab, 1986</tp:taxon-authority><xref ref-type="fig" rid="F2">Figs 2F</xref><xref ref-type="fig" rid="F3">, 3Q–R</xref><tp:nomenclature-citation-list><tp:nomenclature-citation><tp:taxon-name>Uloma robusta</tp:taxon-name><comment> Kaszab, Annales Historico-Naturales Musei Nationalis Hungarici 78: 159.</comment></tp:nomenclature-citation></tp:nomenclature-citation-list></tp:nomenclature><tp:treatment-sec sec-type="Type locality"><title>Type locality.</title><p>Mont Panié.</p></tp:treatment-sec><tp:treatment-sec sec-type="Type specimens"><title>Type specimens.</title><p>Holotype male. Original labels: “NEW CALEDONIA, Mt Panié, 1300–1600 m, 15 May 1984, G. Monteith &amp; D. Cook / Queensland Museum, Brisbane, Reg. N°T.10108 / Holotypus 1986 ♂ <italic><tp:taxon-name>Uloma robusta</tp:taxon-name></italic> Kaszab” (QM); (QM); Paratypes (same data as Holotype): three females (QM) and one male (Hnhm), all examined.</p></tp:treatment-sec><tp:treatment-sec sec-type="Diagnosis"><title>Diagnosis.</title><p><italic><tp:taxon-name>Uloma robusta</tp:taxon-name></italic> closely resembles <italic><tp:taxon-name>Uloma paniei</tp:taxon-name></italic> and both species occur in the same area of the northeastern mountain range of New Caledonia. However, in <italic><tp:taxon-name>Uloma robusta</tp:taxon-name></italic> the male anterior tibiae are less strongly notched at base of the inner face (about one-fifth of the inner side length), the disc of the mentum is coarsely punctate between the peripheral hair fringes, except on a narrow mid-longitudinal strip, the elytral surface is shagreened and dull and the striae shallower with a tendency to obliterate toward apex (especially striae 2, 3, 6 and 7). In <italic><tp:taxon-name>Uloma paniei</tp:taxon-name></italic>, on the contrary, the disc of the mentum is smooth and shining between the peripheral hair fringes, the elytral surface shining, the striae deeper and clearly visible up to the apex. The male aedeagus is similar in both species. It is unfortunately impossible to identify the females on the basis of morphological characters.</p><!--PageBreak--></tp:treatment-sec><tp:treatment-sec sec-type="Distribution"><title>Distribution.</title><p><italic><tp:taxon-name>Uloma robusta</tp:taxon-name></italic> is probably endemic to the Panié mountain range.</p></tp:treatment-sec><tp:treatment-sec sec-type="Discussion"><title>Discussion.</title><p><italic><tp:taxon-name>Uloma robusta</tp:taxon-name></italic> is possibly a junior synonym of <italic><tp:taxon-name>Uloma paniei</tp:taxon-name></italic>. However, it was not possible for us to test this hypothesis based on the material we examine.</p></tp:treatment-sec><tp:treatment-sec><!--Section generated to contain objects referenced in tp:taxon-treatment.--><fig id="F2" position="float" orientation="portrait"><label>Figure 2.</label><caption><p>Habitus (dorsal view): <bold>A</bold> <italic><tp:taxon-name>Uloma caledonica</tp:taxon-name></italic> <bold>B</bold> <italic><tp:taxon-name>Uloma isoceroides</tp:taxon-name></italic> <bold>C</bold> <italic><tp:taxon-name>Uloma monteithi</tp:taxon-name></italic> <bold>D</bold> <italic><tp:taxon-name>Uloma opacipennis</tp:taxon-name></italic> <bold>E</bold> <italic><tp:taxon-name>Uloma paniei</tp:taxon-name></italic> <bold>F</bold> <italic><tp:taxon-name>Uloma robusta</tp:taxon-name></italic>. Scale bar: 5 mm.</p></caption><graphic xmlns:xlink="http://www.w3.org/1999/xlink" xlink:href="zookeys-415-133-g002.jpg" position="float" orientation="portrait" xlink:type="simple"/></fig><fig id="F3" position="float" orientation="portrait"><label>Figure 3.</label><caption><p>Aedeagus (tergal face and lateral view): <bold>A–B</bold> <italic><tp:taxon-name>Uloma caledonica</tp:taxon-name></italic> <bold>C–D</bold> <italic><tp:taxon-name>Uloma clamensae</tp:taxon-name></italic> <bold>E–F</bold> <italic><tp:taxon-name>Uloma condaminei</tp:taxon-name></italic> <bold>G–H</bold> <italic><tp:taxon-name>Uloma isoceroides</tp:taxon-name></italic> <bold>I–J</bold> <italic><tp:taxon-name>Uloma jourdani</tp:taxon-name></italic> <bold>K–L</bold> <italic><tp:taxon-name>Uloma kergoati</tp:taxon-name></italic> <bold>M–N</bold> <italic><tp:taxon-name>Uloma monteithi</tp:taxon-name></italic> <bold>O–P</bold> <italic><tp:taxon-name>Uloma opacipennis</tp:taxon-name></italic> <bold>Q–R</bold> <italic><tp:taxon-name>Uloma robusta</tp:taxon-name></italic>.</p></caption><graphic xmlns:xlink="http://www.w3.org/1999/xlink" xlink:href="zookeys-415-133-g003.jpg" position="float" orientation="portrait" xlink:type="simple"/></fig></tp:treatment-sec></tp:taxon-treatment>
